# Supplementary material for: Temperature Effects on the Crystalline Structure of iPP Containing Different Solvent-Treated TMB-5 Nucleating Agents
Source: Polymers (Basel). 2023 Jan 18;15(3):514. doi: 10.3390/polym15030514 (PMC9919969; doi:10.3390/polym15030514)
Supplement: Supplementary file 1 [file polymers-15-00514-s001.zip]

Archive with 1 entries (1 files):
- polymers-2164926-supplementary.pdf
